# Supplementary material for: Capability–environment configurations driving exploratory innovation in art entrepreneurs: A mixed-methods configurational study
Source: PLoS One. 2026 May 4;21(5):e0348315. doi: 10.1371/journal.pone.0348315 (PMC13138646; doi:10.1371/journal.pone.0348315)
Supplement: S2 File — (XLSX) [file pone.0348315.s002.xlsx]

## Sheet: DATA
No	MSC1	MSC2	MSC3	MSC4	MSC5	MSC6	MSC7	MSC8	MSC9	MSC10	TC1	TC2	TC3	TC4	TC5	SF1	SF2	SF3	SF4	SF5	SF6	TT1	TT2	TT3	TT4	IP1	IP2	IP3	MG1	MG2	MG3	EI1	EI2	EI3	EI4	EI5	EI6
1	4	6	3	3	6	4	5	7	6	6	4	6	7	4	4	4	5	5	5	4	5	5	3	4	3	2	3	1	7	7	4	6	4	4	5	7	6
2	5	7	5	3	3	5	6	5	5	7	4	4	4	6	5	5	6	6	5	3	7	5	3	4	4	3	4	5	6	5	7	6	5	7	7	7	5
3	4	6	6	4	5	3	3	6	6	6	1	1	2	1	1	1	2	2	2	1	1	1	1	2	2	7	4	6	3	3	2	1	3	2	2	1	2
4	4	7	3	3	5	7	5	6	7	6	3	3	5	4	4	1	4	4	3	4	2	7	6	6	6	4	6	7	2	4	7	5	6	7	3	7	5
5	4	6	4	3	6	7	5	7	6	5	3	5	7	6	3	5	6	7	6	6	5	3	5	4	3	2	1	3	7	5	6	6	7	5	7	7	5
6	7	6	5	3	3	5	6	6	5	7	4	6	6	5	4	5	6	7	6	6	4	3	4	4	2	1	3	1	6	6	7	5	6	7	6	7	4
7	1	1	2	2	1	1	3	1	1	1	2	2	2	2	3	1	1	1	1	1	1	1	1	2	1	4	5	6	6	6	3	1	3	2	1	2	3
8	6	5	3	4	5	2	2	2	4	3	6	4	4	5	4	2	6	7	3	5	7	5	4	5	5	2	2	1	3	3	5	6	5	7	6	4	4
9	2	4	2	2	2	4	3	4	2	3	1	2	1	2	2	5	5	4	3	4	6	1	2	1	1	4	5	6	4	3	2	2	3	2	2	1	1
10	3	4	4	3	4	3	2	4	1	5	6	7	5	3	3	2	2	1	2	1	1	6	6	6	6	7	6	7	4	5	4	2	1	2	2	3	4
11	2	4	2	2	3	2	1	2	2	4	3	6	6	5	3	2	4	4	7	5	3	4	5	6	5	6	6	7	6	6	3	3	3	4	4	4	4
12	1	2	1	2	1	2	2	3	1	2	1	1	2	1	3	6	6	5	4	6	5	1	1	1	2	7	5	7	1	1	3	2	2	2	2	2	1
13	4	7	6	6	6	6	5	4	6	6	1	1	1	2	1	1	1	1	1	1	2	3	4	2	2	2	4	1	1	1	3	1	2	2	2	2	2
14	4	6	6	3	4	4	3	6	4	7	4	4	5	7	6	2	5	5	6	7	5	6	4	4	3	2	3	3	4	3	3	6	4	4	4	5	3
15	2	4	4	3	5	3	5	6	7	5	1	1	1	2	1	1	3	3	2	1	1	3	1	2	2	6	5	6	1	1	3	1	2	3	2	2	4
16	3	6	2	3	3	4	5	3	4	4	4	3	4	5	6	2	3	3	5	5	3	6	6	5	6	6	7	7	4	4	5	5	5	7	5	6	7
17	1	1	2	2	2	1	1	1	3	2	2	4	2	2	2	2	2	2	2	2	1	3	3	2	2	6	7	7	2	1	1	2	2	1	2	2	2
18	7	7	5	4	4	6	4	6	6	7	3	6	6	7	4	4	7	7	5	5	6	3	3	2	3	3	6	7	5	5	4	5	4	6	6	7	5
19	3	4	2	3	1	1	2	2	3	2	2	3	5	4	3	4	4	4	7	4	6	4	3	4	6	7	5	6	4	4	5	4	3	3	3	5	2
20	4	5	4	5	7	7	3	5	5	5	3	4	5	6	4	4	4	6	3	4	6	7	6	5	7	3	3	4	4	5	7	6	7	6	6	3	6
21	5	7	7	5	7	5	6	4	6	7	6	4	6	6	6	4	5	5	7	4	3	5	4	5	3	6	4	7	6	6	4	6	7	5	5	7	6
22	4	4	2	4	5	3	5	6	7	7	2	3	6	7	3	4	7	7	6	6	5	6	3	4	7	5	5	6	2	3	3	5	3	5	4	7	3
23	2	6	6	4	4	6	4	6	3	5	6	4	5	5	6	3	3	3	6	5	6	6	4	6	3	5	6	7	5	4	4	4	5	2	3	5	5
24	4	6	6	7	6	5	5	6	4	5	2	2	2	6	4	3	3	2	3	3	2	3	4	4	5	3	6	4	3	3	5	5	5	7	6	4	3
25	5	7	5	5	3	5	6	5	4	6	4	3	4	6	6	4	4	3	6	5	3	3	4	5	3	7	6	4	7	6	3	3	3	3	2	2	2
26	2	3	1	1	1	3	2	2	2	1	6	3	4	5	6	3	3	3	4	4	4	6	4	4	4	3	6	4	2	2	3	5	3	5	7	6	2
27	2	1	3	1	1	2	1	3	2	1	2	4	4	3	2	1	1	2	1	1	1	3	3	2	1	4	6	5	4	3	1	2	1	1	1	1	1
28	4	6	4	5	3	4	2	6	6	6	4	4	6	7	5	3	2	2	2	2	2	6	5	6	3	6	6	7	7	7	6	6	7	6	7	6	7
29	4	6	3	4	2	3	4	6	7	5	6	3	3	3	4	4	4	3	5	4	6	3	5	3	3	1	2	2	2	3	3	3	3	6	6	5	2
30	2	4	1	2	2	1	2	1	2	2	3	6	6	3	4	6	7	4	3	4	5	4	3	4	5	3	2	4	5	5	2	6	7	7	5	6	7
31	5	6	7	3	5	2	6	5	4	6	4	6	7	4	4	4	5	6	3	5	4	4	3	4	4	7	7	6	6	6	4	6	4	5	4	3	3
32	2	2	1	2	1	1	2	2	4	4	2	1	2	1	1	1	2	1	1	2	2	3	3	2	2	6	5	5	2	2	4	2	1	1	3	1	2
33	2	5	6	3	5	2	2	4	1	6	1	1	1	4	2	4	5	5	5	4	6	6	5	6	6	2	3	2	4	3	3	4	4	4	3	6	6
34	2	2	4	1	2	1	3	4	2	2	1	2	2	2	3	1	1	1	2	3	1	3	2	1	1	5	6	4	1	1	4	1	1	2	2	1	1
35	3	5	5	3	5	5	7	4	4	5	4	6	7	3	3	3	3	2	2	2	2	5	6	5	5	5	5	6	3	3	5	3	5	7	7	7	4
36	3	5	3	4	5	7	4	3	5	4	3	2	4	4	4	4	4	4	6	7	6	4	3	4	3	1	3	2	3	3	5	5	5	4	4	7	5
37	5	5	7	3	5	3	6	6	7	7	4	6	7	3	4	3	7	5	3	6	5	3	2	3	3	1	1	1	1	1	3	7	4	4	3	5	3
38	7	7	6	5	6	5	5	4	5	7	4	6	3	3	3	3	3	3	4	5	4	4	2	4	4	3	1	3	4	2	4	4	4	6	3	5	4
39	5	6	7	4	4	3	6	5	4	5	2	3	2	1	2	4	7	5	5	3	6	7	6	6	5	3	1	1	7	5	6	6	5	4	5	6	7
40	2	4	1	1	1	1	1	2	1	3	1	1	2	3	1	1	1	2	2	1	2	1	1	1	2	3	5	5	1	1	2	2	2	1	1	2	1
41	4	6	3	4	6	6	7	6	7	5	5	7	7	6	4	6	5	6	4	5	3	4	3	5	4	3	2	2	6	6	3	4	5	4	4	7	6
42	5	7	6	5	5	5	7	5	7	7	2	4	5	3	3	4	4	5	3	4	6	3	7	6	7	7	7	6	2	3	4	5	4	4	5	4	4
43	4	6	4	5	3	4	5	7	4	7	1	3	4	4	3	1	2	2	2	2	4	5	4	5	4	7	7	7	4	5	7	6	5	7	7	7	4
44	3	5	5	4	7	6	7	5	5	6	6	7	6	4	6	5	6	4	4	6	6	4	6	5	7	3	2	2	6	4	5	5	3	5	5	6	3
45	6	7	3	3	4	2	3	6	3	6	3	2	5	4	3	3	4	3	5	6	4	5	6	5	6	1	2	2	6	4	2	5	5	4	5	7	3
46	3	2	3	4	1	1	1	2	3	2	6	3	4	3	6	1	2	3	4	3	6	6	6	5	3	2	4	3	2	3	2	3	4	3	2	5	2
47	7	7	7	5	5	6	6	4	5	7	3	6	7	4	2	3	6	7	5	4	6	3	4	4	4	3	6	5	5	7	6	4	5	7	3	4	4
48	6	7	3	3	3	3	4	3	5	6	4	6	7	3	4	4	4	3	5	4	5	4	5	7	4	2	3	3	7	7	7	5	3	5	4	7	7
49	6	6	7	6	5	4	3	5	2	6	4	4	5	7	3	4	4	4	6	5	3	5	5	4	4	6	5	6	6	4	2	5	5	7	5	7	6
50	1	1	1	1	2	3	4	4	5	5	2	2	1	1	1	1	2	1	2	1	1	2	1	2	1	6	5	4	3	1	2	2	2	2	2	2	2
51	2	4	4	3	2	2	4	4	3	2	1	1	2	1	1	1	2	3	1	1	1	2	1	2	1	6	4	5	2	2	3	1	2	1	1	1	2
52	7	7	5	5	7	5	4	4	3	7	5	4	4	2	6	4	4	4	5	6	3	4	3	5	6	2	2	3	6	6	6	6	7	6	7	7	4
53	4	5	3	2	2	2	3	5	5	4	4	3	4	2	2	6	5	6	6	6	7	2	2	2	4	2	6	4	5	3	5	5	4	5	2	3	3
54	1	2	1	2	3	1	1	4	1	1	1	1	3	1	1	3	3	3	2	4	4	1	1	1	1	6	6	5	3	2	2	1	1	1	2	2	1
55	3	5	5	5	3	4	3	3	2	4	3	3	1	1	2	3	3	2	3	2	2	3	4	3	4	5	7	6	2	1	2	1	4	1	2	3	3
56	1	1	2	2	1	1	1	3	3	1	1	1	2	1	1	1	1	1	1	3	1	1	2	1	1	5	6	7	2	1	4	1	1	2	1	1	1
57	6	4	3	5	3	3	5	3	7	5	5	4	4	5	6	4	4	4	6	3	6	5	4	5	5	3	2	3	3	4	5	5	5	4	4	7	5
58	4	5	3	3	5	2	2	6	6	5	6	5	7	6	4	3	5	5	3	2	4	5	4	5	7	5	6	7	7	6	5	4	5	5	6	7	5
59	1	1	1	1	1	1	1	2	2	1	5	4	4	3	5	1	2	2	2	1	2	1	2	1	1	1	1	2	3	2	3	1	1	2	1	1	2
60	3	4	6	3	2	5	2	3	3	5	5	4	7	3	3	4	5	4	3	7	5	5	3	4	7	5	6	6	3	6	5	4	5	6	3	4	5
61	2	4	1	1	1	3	3	5	2	5	6	5	6	4	5	3	4	3	2	4	3	4	3	5	5	3	5	6	4	5	2	2	4	3	4	5	2
62	6	6	7	4	6	3	2	3	3	7	6	3	3	4	4	4	5	5	5	4	6	4	4	5	4	5	5	4	3	4	3	5	5	5	6	6	7
63	7	7	5	5	7	5	6	5	6	7	3	2	2	2	2	6	5	5	5	4	3	1	1	3	4	7	7	7	4	5	4	3	2	3	2	3	2
64	6	4	5	5	6	6	7	5	4	6	5	4	5	7	7	4	5	5	5	4	6	5	4	5	6	5	3	4	6	5	4	6	7	5	5	6	3
65	3	7	3	4	5	7	5	4	5	6	3	2	3	4	4	6	7	7	4	4	7	3	4	3	2	7	7	7	3	4	6	5	6	3	4	2	5
66	3	5	5	3	2	2	3	6	6	5	5	6	5	5	4	4	7	5	3	6	6	5	4	5	2	3	3	4	5	7	6	6	5	3	4	7	5
67	4	4	7	4	4	2	2	5	5	6	2	3	3	3	3	3	4	4	6	7	6	7	7	6	4	1	2	4	4	7	2	6	4	6	6	7	6
68	4	6	3	5	6	6	7	7	4	5	6	3	4	6	5	3	4	4	6	5	7	5	4	3	3	7	7	6	6	7	5	3	4	5	5	3	3
69	6	7	3	4	3	5	3	7	5	5	3	5	4	7	4	6	6	7	4	4	6	7	7	6	6	4	4	3	7	6	6	5	6	4	5	3	6
70	6	6	3	5	6	4	5	4	7	5	6	3	3	4	4	3	5	4	4	4	6	5	3	4	5	3	3	2	5	6	3	6	7	6	7	7	5
71	6	5	6	6	7	6	5	5	5	7	6	3	4	4	6	4	5	5	7	5	3	5	4	7	7	2	6	5	5	4	3	5	6	4	5	7	5
72	3	5	2	4	5	7	7	5	4	4	5	4	5	5	7	4	5	5	3	2	6	3	5	5	7	4	6	5	3	6	5	4	3	2	3	3	4
73	4	4	5	2	3	4	5	5	4	5	6	5	3	3	5	4	7	6	7	5	3	5	3	4	4	4	7	6	5	7	6	6	6	5	7	6	3
74	4	5	7	3	5	5	3	5	6	6	2	3	3	2	2	1	3	4	2	3	1	2	1	2	2	2	3	1	1	3	1	3	2	3	2	2	2
75	3	4	4	5	2	3	4	6	7	4	5	4	7	7	5	3	3	3	2	2	3	5	4	4	4	5	7	7	4	5	6	5	5	5	3	6	5
76	3	6	6	6	4	5	3	5	2	5	5	5	4	3	3	4	7	6	5	4	3	7	6	5	7	7	7	6	4	7	6	4	5	7	6	4	3
77	7	7	7	6	6	6	5	4	5	7	3	6	3	4	3	4	5	4	5	4	3	5	3	4	3	4	4	3	4	6	5	6	4	6	6	3	5
78	3	5	5	6	5	4	6	7	6	6	1	1	1	1	1	1	1	1	3	1	1	6	4	4	6	5	5	6	1	2	1	2	2	2	1	2	3
79	6	7	5	5	7	5	4	5	6	5	2	1	1	2	1	1	1	2	3	1	1	2	1	1	2	5	7	6	3	2	1	2	2	2	1	2	2
80	4	4	5	3	3	7	7	6	6	6	6	5	6	5	6	6	6	7	5	4	6	4	5	6	6	4	7	5	6	2	6	5	5	3	3	3	5
81	3	5	3	4	5	7	7	6	5	6	1	1	1	3	2	2	4	3	2	1	1	1	1	2	3	2	3	1	3	1	1	1	1	2	1	1	2
82	1	1	2	2	1	1	1	2	1	3	6	7	6	6	4	2	1	1	4	1	3	2	1	3	1	6	6	7	1	2	1	2	2	2	2	2	1
83	4	6	3	4	5	3	6	5	7	5	5	4	3	6	6	3	5	5	3	6	4	2	2	3	4	1	3	2	5	4	4	5	5	5	6	3	4
84	2	3	4	2	1	1	1	3	3	2	1	1	1	2	1	4	5	6	6	3	4	3	3	5	5	4	6	7	2	3	5	1	2	1	1	2	2
85	7	7	7	6	5	4	6	7	5	6	2	2	5	4	3	3	2	3	3	4	2	5	4	4	4	1	2	3	5	5	6	6	7	6	6	6	4
86	2	6	2	3	3	2	6	5	6	7	4	3	3	4	4	3	3	4	2	2	3	4	5	7	7	5	5	4	3	2	3	6	4	6	7	6	4
87	2	4	4	2	2	1	1	2	1	3	4	6	5	6	4	3	3	4	6	6	3	3	2	3	3	5	7	7	7	6	2	4	4	3	3	5	2
88	4	5	5	3	3	4	3	4	2	3	2	1	1	1	2	3	5	5	7	3	4	5	4	5	4	6	6	7	1	2	6	6	7	6	5	7	3
89	1	2	1	2	1	2	2	4	2	1	1	2	1	4	1	1	2	2	1	1	1	2	1	1	2	5	6	4	3	1	2	1	2	2	1	2	1
90	3	6	5	3	5	2	3	4	5	7	6	5	3	3	3	4	5	5	5	4	4	4	3	4	5	1	3	1	7	7	6	5	6	5	7	7	5
91	2	3	2	1	1	1	1	3	1	4	6	3	4	2	2	4	4	5	4	4	4	7	5	4	5	1	3	2	4	3	6	5	6	7	7	6	6
92	2	3	2	1	3	1	2	4	2	2	1	3	1	4	1	1	1	3	1	1	2	2	2	2	1	6	5	7	5	4	2	1	2	1	1	2	1
93	6	7	5	3	3	4	4	6	5	7	2	2	2	4	3	6	6	7	6	5	3	4	5	4	2	4	7	6	4	2	4	3	3	4	3	2	4
94	2	3	1	1	1	1	3	3	4	4	2	1	1	1	1	4	5	5	7	3	3	6	6	5	2	7	6	4	1	3	1	1	2	1	2	1	1
95	2	3	4	3	2	3	2	3	2	2	3	5	2	4	3	4	7	7	3	6	7	5	6	5	5	1	3	2	6	6	7	5	4	5	5	7	7
96	3	4	4	4	5	3	5	6	3	4	4	4	5	6	3	4	5	5	6	7	3	6	7	6	6	5	4	6	4	3	5	3	4	3	4	3	2
97	3	5	4	6	7	5	4	5	6	6	3	6	5	4	3	3	3	2	3	2	2	7	7	5	7	6	7	6	4	5	4	5	4	6	5	6	3
98	2	6	3	4	4	6	7	7	5	4	4	3	6	7	3	3	6	6	4	3	4	6	5	5	4	4	4	6	3	3	2	6	6	3	4	5	6
99	1	3	1	2	2	1	2	3	1	4	2	2	3	4	3	1	1	2	2	2	1	3	5	5	5	3	2	3	2	1	6	5	5	5	6	6	7
100	2	2	2	2	1	1	1	2	2	2	1	1	3	1	1	2	2	1	1	4	1	2	2	2	2	5	3	4	3	4	3	3	2	1	1	2	1
101	4	4	3	4	4	2	3	5	3	4	5	3	4	6	5	6	4	5	6	4	6	7	7	5	7	4	5	5	4	3	7	4	4	4	3	5	3
102	2	7	6	4	6	3	2	5	3	7	5	4	6	4	4	3	4	4	3	6	7	5	6	5	4	4	4	3	5	2	3	4	3	6	5	5	7
103	6	6	7	7	5	6	3	3	5	6	6	5	6	5	6	4	4	3	2	4	3	3	5	6	4	3	2	2	3	4	7	5	5	7	3	6	4
104	7	7	6	6	4	5	2	5	5	7	5	6	6	4	7	4	7	6	4	4	6	4	3	4	5	4	4	5	6	6	3	6	5	4	7	5	6
105	7	7	5	4	6	7	5	4	6	6	4	3	6	3	5	3	4	4	6	4	4	7	5	7	7	7	7	6	4	4	2	4	2	2	3	4	4
106	6	7	5	5	3	6	6	5	4	6	6	2	2	4	5	6	3	5	6	6	7	6	4	4	7	3	2	1	7	7	4	6	4	6	7	4	4
107	2	2	1	2	2	3	1	1	1	2	2	1	1	4	2	1	1	1	1	1	2	2	1	3	1	5	5	7	4	1	2	2	1	1	1	1	2
108	2	4	2	1	2	3	1	1	1	4	5	1	2	3	1	3	3	2	1	2	3	3	3	5	5	6	5	7	4	5	7	2	1	1	3	1	1
109	5	4	5	2	2	2	2	5	5	6	4	3	3	3	3	6	6	4	5	4	4	4	4	4	3	1	2	1	5	4	5	4	3	5	4	3	6
110	7	7	5	6	7	6	5	4	5	7	5	6	5	5	3	3	2	2	2	4	4	3	4	3	4	7	7	6	3	5	5	4	4	6	6	4	6
111	3	2	1	1	1	3	3	1	1	2	3	1	2	2	2	1	2	2	1	1	3	1	1	3	1	6	7	5	3	1	2	1	1	2	1	1	2
112	5	7	5	6	5	5	7	4	4	5	5	5	4	5	6	3	6	5	3	2	4	5	5	4	3	4	2	2	3	2	4	4	5	4	4	2	2
113	5	6	7	7	6	5	4	4	6	6	2	2	2	4	2	3	3	3	4	6	7	3	3	2	2	7	7	7	7	7	7	1	1	1	2	3	2
114	3	5	5	5	7	6	7	6	5	5	5	3	6	6	4	3	5	6	3	7	3	6	6	5	3	3	1	2	2	2	4	4	7	6	6	5	7
115	5	3	2	2	2	2	3	5	3	5	4	6	7	4	4	3	7	5	3	2	5	5	6	5	5	6	7	7	5	3	2	4	2	5	5	3	2
116	3	6	2	5	4	6	6	4	4	3	5	6	7	3	3	4	5	5	3	3	3	7	7	4	5	2	2	3	5	4	7	5	6	4	5	7	3
117	3	5	4	5	3	5	2	3	4	4	4	3	6	4	4	3	3	2	3	2	2	6	5	5	6	7	7	6	3	4	3	4	3	2	4	3	2
118	7	7	6	6	6	6	7	7	4	6	5	4	4	3	5	3	2	2	3	3	2	3	3	2	2	6	6	7	6	6	3	4	2	3	2	3	4
119	2	3	1	2	2	2	3	3	3	2	3	2	3	2	3	1	1	4	1	1	1	5	7	6	6	3	6	4	1	3	3	2	1	2	1	1	2
120	6	5	5	7	7	6	6	7	6	7	5	2	2	4	4	2	2	2	2	1	2	3	3	2	4	4	6	6	4	5	6	6	4	6	6	6	6
121	6	7	5	6	6	5	5	6	7	7	5	6	6	4	7	6	4	5	4	7	4	5	6	5	5	6	7	7	6	6	4	5	4	5	4	7	6
122	5	5	3	5	3	5	5	4	6	4	2	2	3	2	3	3	3	4	3	6	3	5	4	3	4	4	4	5	2	2	1	6	7	3	4	7	5
123	1	4	1	4	4	2	2	2	1	2	3	1	1	2	2	3	1	1	1	2	1	1	1	3	1	4	3	4	6	5	5	1	1	1	1	1	2
124	5	4	4	5	6	6	4	5	6	4	6	3	4	5	6	4	5	6	5	7	7	4	5	4	3	4	5	3	7	6	4	5	7	7	5	3	2
125	3	3	1	1	1	1	1	4	2	3	5	6	6	3	3	2	2	2	2	2	4	7	6	7	7	4	5	3	6	7	5	6	7	6	7	7	5
126	1	1	3	1	1	1	1	1	2	3	2	2	2	2	2	2	2	2	2	1	1	1	1	1	1	4	5	6	1	1	3	1	1	1	1	1	1
127	7	7	7	7	4	3	4	6	6	7	4	3	4	5	6	3	4	3	2	2	4	4	3	3	4	6	5	4	7	7	4	4	4	4	4	3	5
128	6	6	5	4	3	5	5	7	5	7	6	4	5	7	5	3	2	2	2	4	3	3	4	5	5	4	4	5	2	2	6	5	6	7	5	7	6
129	5	4	2	4	4	5	2	4	3	4	6	5	5	6	4	3	3	2	4	6	7	1	2	1	1	6	5	5	3	4	5	6	7	3	5	7	5
130	3	7	5	6	3	5	3	6	4	7	3	4	6	3	3	6	4	4	6	5	4	3	2	3	2	2	4	2	4	5	6	6	5	5	6	7	4
131	2	2	3	4	3	4	3	4	5	4	5	3	6	7	4	3	3	4	6	7	4	4	2	2	2	4	5	6	6	6	7	2	2	3	3	4	4
132	3	4	2	2	1	3	2	3	1	5	3	1	3	1	1	3	4	3	6	3	5	3	3	3	4	6	4	7	5	2	2	4	3	2	3	2	2
133	3	5	5	5	7	6	6	5	5	4	3	1	2	4	3	6	5	4	5	4	3	7	7	7	7	2	4	5	1	2	4	7	6	4	4	7	5
134	7	6	7	6	5	4	7	6	6	7	5	4	4	5	4	3	7	6	6	7	5	7	7	7	7	7	6	7	5	5	7	7	7	6	6	4	3
135	3	3	2	1	1	4	4	3	2	1	2	2	3	4	3	5	6	4	4	5	4	2	1	1	1	3	4	5	2	2	1	2	2	1	1	2	2
136	6	7	6	6	3	5	5	5	7	6	4	4	2	2	3	5	5	7	4	3	3	2	3	2	1	6	4	5	3	2	1	2	1	1	1	2	1
137	6	7	4	5	4	6	7	7	7	4	7	5	7	4	4	3	3	2	2	1	1	6	6	5	5	7	7	7	2	4	3	7	6	5	6	7	5
138	3	3	4	6	2	3	1	3	3	4	5	3	4	6	5	6	7	6	4	4	7	4	7	7	6	4	5	6	7	2	6	7	6	7	7	6	5
139	6	7	5	4	6	7	6	7	5	4	3	4	6	4	3	4	4	5	6	3	6	6	6	5	5	6	5	7	7	7	7	4	5	5	4	7	5
140	5	5	3	7	3	7	4	6	7	5	5	6	5	3	2	6	4	3	4	3	4	3	3	2	2	4	7	6	4	5	6	4	4	5	2	5	2
141	3	3	1	2	2	2	2	1	2	4	5	4	6	7	5	3	4	3	1	2	2	6	6	5	5	5	6	6	3	4	4	1	2	2	1	1	1
142	7	6	5	6	7	5	4	5	6	7	3	2	2	4	6	3	3	4	4	3	2	7	6	7	6	5	6	7	3	5	5	5	6	7	6	4	2
143	6	6	7	5	4	2	4	4	6	6	7	5	3	4	3	3	3	5	4	2	2	5	7	6	6	5	5	5	2	4	5	4	5	4	4	3	3
144	3	4	6	6	5	4	7	6	4	5	1	1	1	2	1	1	1	1	1	1	2	1	1	1	1	4	6	5	1	1	2	2	1	2	2	1	1
145	6	6	4	4	4	6	7	5	4	6	7	4	6	6	4	3	5	4	3	2	2	6	3	3	4	4	4	5	7	7	7	5	5	3	4	4	6
146	7	7	6	6	4	4	6	7	5	7	3	4	4	5	3	4	4	5	5	4	3	1	2	2	1	3	4	3	5	4	7	2	3	5	4	3	2
147	5	6	7	7	5	4	5	4	7	7	3	3	5	6	3	3	4	4	7	4	4	2	3	4	4	6	7	6	3	3	3	7	7	6	7	6	4
148	3	3	2	2	3	4	5	4	3	4	2	3	2	1	1	3	3	4	6	3	4	3	3	3	4	6	7	6	6	6	4	4	2	2	2	3	1
149	3	5	3	6	6	5	4	6	5	4	4	3	6	6	4	6	6	7	4	6	4	7	7	6	7	7	7	7	2	3	3	4	5	7	6	6	3
150	6	6	7	5	4	5	3	3	6	5	1	1	1	2	1	2	2	1	2	3	1	2	2	1	1	2	3	1	5	3	7	1	3	2	2	1	1
151	7	7	6	7	5	6	3	5	6	4	7	4	5	5	4	3	3	3	2	4	2	7	7	6	7	6	7	7	5	5	2	4	5	7	6	3	5
152	7	6	5	6	4	4	4	7	7	6	4	2	5	6	2	3	7	5	4	6	4	4	5	3	2	7	7	6	7	5	7	5	6	7	6	6	3
153	6	7	5	6	7	6	5	6	6	7	7	3	4	3	4	3	5	5	3	3	6	4	7	7	7	4	6	7	7	5	6	5	4	5	6	3	5
154	1	2	1	2	2	2	1	1	1	1	1	1	2	2	1	3	1	3	5	1	1	2	1	1	1	3	3	3	1	1	1	2	2	1	2	1	2
155	2	4	4	6	3	5	5	4	3	2	1	1	1	2	2	3	7	3	4	4	6	3	3	5	4	1	1	1	3	2	1	3	1	2	1	1	1
156	5	6	3	5	5	7	5	4	5	6	7	5	3	4	5	4	3	5	5	4	3	5	7	6	6	5	6	6	2	2	6	7	6	5	4	7	3
157	6	6	6	7	5	6	5	4	5	6	7	4	6	6	4	4	5	4	3	2	3	3	5	2	3	3	4	5	4	3	7	4	4	3	4	3	6
158	4	5	2	4	4	4	6	3	2	4	7	3	4	6	6	5	7	7	7	6	5	4	3	2	3	5	6	6	7	7	6	5	5	7	7	7	5
159	4	5	2	2	2	4	3	5	5	5	7	5	5	4	6	6	6	7	5	6	5	6	6	5	5	7	7	5	2	3	5	5	3	4	2	5	4
160	4	5	3	4	3	4	5	6	5	7	5	6	7	4	4	3	5	4	2	4	6	5	4	5	5	6	6	7	3	1	2	4	3	2	2	2	2
161	2	2	3	2	3	4	5	4	3	2	7	5	5	4	7	6	6	4	5	4	6	3	2	3	2	6	6	7	2	2	2	5	3	4	2	3	3
162	7	6	7	7	6	6	5	5	7	7	2	1	2	4	3	4	7	6	7	7	5	6	6	5	5	6	5	7	2	3	6	7	6	4	5	4	6
163	7	7	6	6	7	7	5	5	4	7	2	2	2	1	2	2	2	2	2	2	1	4	7	7	6	6	6	6	3	4	7	4	5	7	5	5	6
164	4	6	3	4	4	3	3	6	5	7	5	6	3	3	4	3	3	3	6	5	6	5	4	5	3	7	7	7	2	2	3	7	6	3	4	7	7
165	1	3	2	2	2	1	1	1	1	2	1	3	1	4	1	2	2	2	1	1	2	2	2	1	1	1	2	1	1	1	2	1	1	1	2	1	2
166	1	1	2	2	1	3	1	3	2	1	1	1	1	2	1	4	7	6	5	3	3	2	2	1	2	3	5	3	1	1	4	1	2	3	2	2	2
167	5	4	4	5	4	5	3	3	5	5	7	4	6	6	6	3	7	5	6	5	4	1	2	3	3	4	6	6	5	2	3	6	5	3	4	3	6
168	6	6	7	7	6	6	5	5	6	7	5	4	4	3	6	6	4	5	6	5	3	6	4	5	5	4	7	6	6	6	6	6	6	3	4	7	7
169	7	7	6	6	7	7	5	5	4	6	4	3	4	3	3	5	6	3	6	4	5	2	2	2	4	2	4	3	4	7	4	6	6	4	4	7	5
170	5	6	7	7	4	5	3	4	5	4	5	6	6	6	3	6	4	5	4	3	7	6	5	2	3	5	4	4	2	2	6	7	5	6	3	6	6
171	6	7	5	6	6	5	7	7	6	6	7	4	6	3	5	5	3	3	7	5	3	5	4	5	5	6	7	5	5	5	4	6	7	7	7	6	3
172	5	4	5	2	5	2	2	5	5	5	7	5	5	3	5	5	4	4	3	2	6	3	2	2	2	5	6	4	4	4	2	6	6	3	3	5	4
173	4	3	4	6	7	7	6	6	7	5	3	2	4	4	3	4	5	4	7	5	6	7	7	6	7	4	6	7	1	4	2	7	7	6	6	3	6
174	5	5	7	5	6	3	5	6	7	7	4	6	6	3	3	6	6	7	4	3	4	6	6	5	5	4	4	5	2	2	4	6	4	4	4	5	3
175	1	1	2	1	1	1	1	4	3	2	2	1	2	2	1	5	4	5	5	3	5	3	2	3	2	4	5	3	2	1	4	2	1	1	1	1	1
176	1	2	2	1	1	2	2	4	1	2	4	4	6	7	4	1	1	3	4	2	1	2	1	2	1	5	4	6	1	1	3	1	2	2	2	3	3
177	1	4	3	2	1	2	1	2	1	1	1	1	1	1	1	1	1	3	1	3	1	2	1	1	2	7	7	7	5	5	4	1	2	3	2	2	2
178	6	6	7	7	6	5	5	6	3	4	7	7	3	4	4	5	6	4	5	6	4	5	5	5	5	6	7	6	6	5	4	6	6	3	2	3	5
179	5	7	3	4	4	6	6	7	7	6	5	6	7	4	3	5	4	3	6	5	3	5	5	5	5	6	7	5	5	5	6	6	4	4	4	7	3
180	6	6	7	7	7	5	5	5	4	4	5	7	3	3	4	6	6	5	3	2	4	3	2	3	2	5	6	5	7	7	3	4	5	7	6	3	5
181	7	7	6	6	5	5	3	5	3	7	5	4	6	7	7	6	3	5	4	4	4	6	7	6	7	5	7	6	4	4	7	3	1	3	2	3	4
182	5	4	4	6	5	5	7	6	6	7	5	5	5	4	5	5	7	6	7	4	4	5	3	3	2	5	7	5	7	7	6	6	7	7	7	6	2
183	5	6	7	7	4	5	4	4	7	6	2	3	4	5	3	2	2	2	2	4	4	2	2	2	4	5	5	7	5	3	5	2	3	3	1	2	5
184	5	5	3	4	5	6	7	4	4	5	4	3	6	6	3	3	3	3	4	3	2	6	5	5	3	6	7	6	7	5	4	5	4	4	3	4	2
185	2	3	2	4	2	2	3	3	3	3	1	2	3	4	2	5	4	3	6	5	3	1	1	3	1	7	5	6	2	2	2	1	1	4	3	1	1
186	4	5	2	2	3	3	4	5	6	5	6	7	7	4	4	2	6	4	5	5	3	5	4	2	3	3	6	7	6	5	4	6	6	3	3	4	3
187	5	5	6	6	7	5	5	4	6	5	6	3	3	4	3	2	2	2	3	2	3	4	6	5	6	5	6	6	1	2	6	5	5	7	3	6	5
188	7	6	5	6	7	7	4	5	6	7	3	4	4	3	4	5	6	5	7	6	4	6	7	6	6	6	4	4	7	7	7	6	7	7	3	7	5
189	6	7	5	6	3	4	4	7	7	7	3	3	3	4	2	7	6	7	5	4	5	7	6	5	3	2	3	3	7	7	6	6	6	5	4	7	3
190	6	4	4	6	4	6	4	7	5	5	7	3	4	3	6	7	7	7	6	6	4	6	5	4	3	6	6	7	1	5	2	7	6	7	7	7	4
191	4	4	5	7	7	6	5	5	4	4	3	3	6	6	3	4	5	5	4	7	4	3	2	6	6	4	3	4	5	2	3	5	3	3	3	4	5
192	4	5	5	6	6	4	7	7	5	5	3	4	3	4	3	3	3	3	2	4	6	7	6	7	7	4	6	5	6	4	5	6	3	5	3	4	4
193	7	6	6	3	4	4	4	5	3	7	6	7	7	4	4	5	4	4	5	6	4	6	6	5	3	5	7	6	7	7	4	5	5	4	3	6	5
194	3	5	5	4	5	6	7	5	5	5	6	3	3	4	6	5	3	4	3	2	4	3	2	3	4	4	7	4	4	3	3	5	3	3	2	2	2
195	6	7	7	6	5	6	3	4	6	5	4	4	2	2	5	4	7	3	5	3	6	5	4	5	6	4	2	4	4	4	5	4	3	2	2	5	3
196	5	6	7	7	4	4	4	6	6	6	7	3	3	4	7	5	4	5	5	6	6	3	4	4	3	7	6	5	3	2	3	5	4	5	4	4	3
197	5	7	4	5	6	6	7	7	4	7	3	2	2	2	3	7	3	3	4	3	4	7	6	6	5	5	7	6	7	7	3	4	3	2	3	3	4
198	1	3	2	4	3	2	4	2	1	1	1	1	1	1	2	1	1	2	1	1	3	3	4	3	2	3	4	2	2	1	1	1	2	2	1	2	2
199	6	6	6	7	5	5	7	7	6	7	6	4	3	4	5	2	1	1	1	3	1	5	4	2	3	3	3	4	4	5	4	5	4	5	4	5	3
200	6	7	6	6	5	4	5	6	6	7	7	4	6	7	7	5	3	3	6	5	4	3	5	4	4	5	6	4	7	5	5	4	3	5	6	3	5
201	5	6	7	4	7	4	4	4	5	4	3	3	5	3	2	5	6	4	7	5	6	4	4	4	4	4	7	6	6	6	6	3	2	4	4	4	3
202	5	6	6	5	5	5	5	6	6	5	6	7	6	6	4	5	7	6	4	4	3	4	6	7	7	2	1	2	7	6	4	6	7	6	3	5	6
203	3	4	3	5	2	6	3	4	4	5	4	2	2	4	7	4	5	5	3	6	4	6	5	3	3	3	2	1	3	4	5	7	4	6	5	5	3
