# Supplementary material for: Capability–environment configurations driving exploratory innovation in art entrepreneurs: A mixed-methods configurational study
Source: PLoS One. 2026 May 4;21(5):e0348315. doi: 10.1371/journal.pone.0348315 (PMC13138646; doi:10.1371/journal.pone.0348315)
Supplement: S3 File — (CSV) [file pone.0348315.s003.csv]

No	MSC	TC	SF	TT	IP	nMG	EI
1	0.62	0.85	0.68	0.43	0.06	0.9	0.84
2	0.68	0.7	0.9	0.501	0.29	0.9	0.95
3	0.56	0.05	0.05	0.06	0.77	0.13	0.08
4	0.78	0.4	0.2	0.94	0.77	0.501	0.87
5	0.78	0.78	0.97	0.43	0.06	0.9	0.95
6	0.78	0.85	0.95	0.31	0.05	0.93	0.92
7	0.04	0.12	0.03	0.05	0.501	0.71	0.09
8	0.24	0.7	0.82	0.71	0.05	0.32	0.84
9	0.13	0.07	0.59	0.05	0.501	0.18	0.08
10	0.19	0.78	0.05	0.92	0.95	0.501	0.12
11	0.09	0.7	0.46	0.77	0.92	0.71	0.34
12	0.05	0.07	0.9	0.05	0.92	0.05	0.08
13	0.88	0.05	0.03	0.2	0.08	0.05	0.08
14	0.48	0.89	0.82	0.57	0.11	0.24	0.501
15	0.4	0.05	0.07	0.1	0.77	0.05	0.12
16	0.26	0.61	0.29	0.89	0.95	0.501	0.92
17	0.04	0.14	0.07	0.16	0.95	0.03	0.08
18	0.88	0.89	0.95	0.2	0.64	0.61	0.87
19	0.08	0.31	0.75	0.57	0.86	0.501	0.27
20	0.62	0.61	0.59	0.94	0.18	0.79	0.9
21	0.94	0.95	0.68	0.57	0.77	0.79	0.94
22	0.48	0.501	0.97	0.77	0.64	0.13	0.57
23	0.45	0.89	0.501	0.71	0.86	0.501	0.42
24	0.82	0.27	0.15	0.501	0.35	0.32	0.75
25	0.68	0.7	0.46	0.43	0.77	0.79	0.14
26	0.05	0.78	0.29	0.65	0.35	0.1	0.63
27	0.05	0.23	0.03	0.13	0.501	0.13	0.04
28	0.45	0.89	0.09	0.77	0.92	0.96	0.97
29	0.4	0.4	0.501	0.37	0.05	0.13	0.46
30	0.06	0.61	0.75	0.501	0.14	0.41	0.96
31	0.56	0.85	0.59	0.43	0.95	0.79	0.46
32	0.07	0.06	0.05	0.16	0.64	0.13	0.07
33	0.24	0.08	0.75	0.89	0.08	0.24	0.57
34	0.08	0.1	0.05	0.08	0.501	0.07	0.05
35	0.45	0.7	0.11	0.82	0.64	0.32	0.87
36	0.38	0.31	0.87	0.37	0.06	0.32	0.75
37	0.82	0.78	0.75	0.2	0.03	0.05	0.501
38	0.9	0.4	0.33	0.37	0.08	0.24	0.501
39	0.56	0.1	0.82	0.92	0.05	0.9	0.87
40	0.05	0.07	0.05	0.05	0.35	0.03	0.06
41	0.82	0.97	0.75	0.501	0.08	0.71	0.75
42	0.94	0.31	0.501	0.89	0.95	0.18	0.501
43	0.56	0.23	0.09	0.65	0.97	0.79	0.94
44	0.78	0.97	0.87	0.86	0.08	0.71	0.57
45	0.38	0.31	0.46	0.86	0.05	0.41	0.69
46	0.07	0.61	0.23	0.77	0.14	0.1	0.24
47	0.94	0.61	0.87	0.43	0.43	0.9	0.57
48	0.38	0.78	0.46	0.77	0.11	0.97	0.8
49	0.62	0.7	0.501	0.65	0.77	0.41	0.92
50	0.12	0.06	0.04	0.06	0.501	0.07	0.09
51	0.15	0.05	0.05	0.06	0.501	0.1	0.05
52	0.82	0.501	0.501	0.65	0.08	0.9	0.95
53	0.22	0.23	0.98	0.16	0.29	0.501	0.34
54	0.05	0.06	0.23	0.04	0.77	0.1	0.05
55	0.26	0.1	0.13	0.37	0.86	0.05	0.12
56	0.04	0.05	0.04	0.05	0.86	0.1	0.04
57	0.4	0.78	0.59	0.71	0.11	0.41	0.75
58	0.34	0.95	0.33	0.82	0.86	0.9	0.84
59	0.03	0.501	0.06	0.05	0.04	0.13	0.05
60	0.24	0.61	0.68	0.71	0.77	0.61	0.57
61	0.12	0.89	0.23	0.57	0.43	0.32	0.27
62	0.48	0.45	0.75	0.57	0.43	0.24	0.9
63	0.95	0.12	0.68	0.13	0.97	0.501	0.14
64	0.82	0.95	0.75	0.77	0.29	0.71	0.84
65	0.56	0.27	0.97	0.25	0.97	0.501	0.46
66	0.32	0.85	0.87	0.501	0.18	0.9	0.75
67	0.38	0.2	0.82	0.92	0.08	0.501	0.92
68	0.78	0.78	0.75	0.43	0.95	0.9	0.38
69	0.501	0.7	0.93	0.95	0.23	0.93	0.69
70	0.68	0.45	0.501	0.57	0.11	0.61	0.96
71	0.92	0.7	0.75	0.89	0.35	0.41	0.84
72	0.45	0.89	0.46	0.77	0.501	0.61	0.24
73	0.34	0.61	0.9	0.501	0.77	0.9	0.87
74	0.56	0.14	0.11	0.08	0.06	0.05	0.12
75	0.36	0.95	0.15	0.57	0.92	0.71	0.69
76	0.43	0.45	0.75	0.94	0.95	0.85	0.69
77	0.95	0.4	0.46	0.43	0.23	0.71	0.75
78	0.78	0.04	0.04	0.77	0.64	0.03	0.09
79	0.85	0.06	0.05	0.06	0.86	0.07	0.08
80	0.68	0.95	0.95	0.82	0.64	0.61	0.42
81	0.68	0.07	0.09	0.08	0.06	0.05	0.05
82	0.04	0.97	0.08	0.08	0.92	0.03	0.08
83	0.501	0.78	0.501	0.2	0.06	0.501	0.63
84	0.07	0.05	0.68	0.501	0.77	0.24	0.06
85	0.95	0.27	0.17	0.57	0.06	0.79	0.92
86	0.36	0.35	0.17	0.89	0.43	0.13	0.87
87	0.07	0.85	0.46	0.2	0.92	0.71	0.3
88	0.24	0.06	0.59	0.65	0.92	0.18	0.9
89	0.05	0.08	0.04	0.06	0.501	0.07	0.06
90	0.38	0.45	0.59	0.501	0.05	0.96	0.92
91	0.06	0.31	0.46	0.82	0.06	0.501	0.95
92	0.07	0.1	0.05	0.08	0.86	0.32	0.05
93	0.62	0.17	0.93	0.43	0.77	0.24	0.24
94	0.08	0.05	0.59	0.71	0.77	0.05	0.05
95	0.11	0.31	0.95	0.82	0.06	0.93	0.87
96	0.34	0.61	0.82	0.94	0.501	0.41	0.24
97	0.68	0.501	0.13	0.95	0.92	0.501	0.69
98	0.501	0.7	0.501	0.77	0.43	0.13	0.75
99	0.06	0.2	0.05	0.65	0.11	0.18	0.9
100	0.05	0.06	0.07	0.1	0.29	0.24	0.07
101	0.24	0.7	0.87	0.95	0.43	0.61	0.38
102	0.43	0.7	0.59	0.77	0.23	0.24	0.75
103	0.82	0.95	0.26	0.65	0.08	0.61	0.75
104	0.82	0.95	0.87	0.501	0.35	0.71	0.87
105	0.9	0.501	0.46	0.95	0.95	0.24	0.24
106	0.78	0.4	0.93	0.82	0.06	0.9	0.8
107	0.05	0.1	0.03	0.08	0.77	0.1	0.05
108	0.07	0.14	0.11	0.501	0.86	0.79	0.06
109	0.28	0.27	0.75	0.43	0.04	0.61	0.46
110	0.94	0.78	0.17	0.37	0.95	0.501	0.75
111	0.05	0.1	0.06	0.06	0.86	0.07	0.05
112	0.78	0.85	0.37	0.57	0.11	0.18	0.3
113	0.88	0.14	0.501	0.16	0.97	0.97	0.07
114	0.82	0.78	0.59	0.77	0.06	0.13	0.92
115	0.18	0.85	0.46	0.82	0.95	0.24	0.3
116	0.38	0.78	0.37	0.89	0.08	0.79	0.75
117	0.28	0.501	0.13	0.86	0.95	0.24	0.21
118	0.97	0.501	0.13	0.16	0.92	0.71	0.21
119	0.08	0.17	0.05	0.92	0.35	0.1	0.06
120	0.97	0.31	0.07	0.25	0.64	0.71	0.9
121	0.95	0.95	0.82	0.82	0.95	0.79	0.8
122	0.43	0.14	0.33	0.501	0.35	0.05	0.84
123	0.08	0.08	0.05	0.06	0.23	0.79	0.04
124	0.56	0.78	0.95	0.501	0.29	0.85	0.69
125	0.06	0.7	0.11	0.96	0.29	0.9	0.96
126	0.04	0.1	0.06	0.04	0.501	0.05	0.03
127	0.92	0.61	0.2	0.37	0.501	0.9	0.42
128	0.78	0.93	0.15	0.57	0.35	0.24	0.94
129	0.26	0.89	0.46	0.05	0.64	0.41	0.87
130	0.56	0.4	0.75	0.16	0.11	0.71	0.87
131	0.21	0.85	0.59	0.16	0.501	0.93	0.21
132	0.11	0.08	0.41	0.31	0.77	0.18	0.16
133	0.68	0.17	0.59	0.97	0.23	0.1	0.87
134	0.96	0.61	0.95	0.97	0.95	0.85	0.87
135	0.09	0.2	0.68	0.05	0.29	0.05	0.07
136	0.88	0.23	0.59	0.1	0.501	0.07	0.05
137	0.9	0.93	0.08	0.86	0.97	0.18	0.94
138	0.18	0.7	0.95	0.92	0.501	0.71	0.96
139	0.9	0.45	0.68	0.86	0.86	0.97	0.75
140	0.73	0.501	0.41	0.16	0.77	0.71	0.34
141	0.07	0.93	0.13	0.86	0.77	0.32	0.05
142	0.92	0.31	0.23	0.95	0.86	0.501	0.75
143	0.62	0.61	0.23	0.92	0.501	0.32	0.38
144	0.62	0.05	0.03	0.04	0.501	0.03	0.06
145	0.73	0.93	0.23	0.501	0.35	0.97	0.57
146	0.94	0.4	0.46	0.06	0.18	0.79	0.24
147	0.9	0.45	0.501	0.31	0.92	0.18	0.95
148	0.19	0.08	0.37	0.31	0.92	0.79	0.12
149	0.48	0.7	0.93	0.96	0.97	0.13	0.8
150	0.62	0.05	0.07	0.06	0.06	0.71	0.07
151	0.88	0.85	0.17	0.96	0.95	0.41	0.75
152	0.88	0.4	0.75	0.37	0.95	0.93	0.87
153	0.96	0.501	0.46	0.94	0.77	0.9	0.63
154	0.04	0.06	0.11	0.05	0.14	0.02	0.07
155	0.28	0.06	0.59	0.43	0.03	0.07	0.06
156	0.68	0.78	0.41	0.92	0.77	0.24	0.84
157	0.88	0.93	0.29	0.31	0.29	0.61	0.42
158	0.28	0.89	0.98	0.25	0.77	0.96	0.94
159	0.26	0.93	0.97	0.86	0.92	0.24	0.38
160	0.45	0.89	0.41	0.71	0.92	0.07	0.14
161	0.15	0.95	0.87	0.16	0.92	0.07	0.27
162	0.98	0.14	0.98	0.86	0.86	0.32	0.84
163	0.96	0.08	0.07	0.92	0.86	0.61	0.84
164	0.43	0.501	0.501	0.57	0.97	0.1	0.9
165	0.04	0.1	0.06	0.06	0.04	0.03	0.05
166	0.05	0.05	0.68	0.08	0.23	0.07	0.09
167	0.38	0.97	0.82	0.13	0.64	0.24	0.57
168	0.96	0.61	0.75	0.77	0.77	0.9	0.87
169	0.95	0.31	0.75	0.16	0.14	0.71	0.84
170	0.62	0.89	0.75	0.501	0.35	0.24	0.87
171	0.96	0.85	0.501	0.71	0.86	0.61	0.94
172	0.32	0.85	0.41	0.13	0.501	0.24	0.57
173	0.85	0.27	0.87	0.96	0.77	0.1	0.92
174	0.88	0.61	0.82	0.86	0.35	0.13	0.501
175	0.05	0.07	0.59	0.16	0.29	0.1	0.04
176	0.05	0.85	0.08	0.06	0.501	0.05	0.1
177	0.05	0.04	0.06	0.06	0.97	0.61	0.09
178	0.85	0.85	0.82	0.77	0.92	0.71	0.46
179	0.85	0.85	0.501	0.77	0.86	0.79	0.63
180	0.88	0.61	0.501	0.16	0.64	0.85	0.75
181	0.82	0.97	0.501	0.95	0.86	0.71	0.16
182	0.85	0.78	0.93	0.31	0.77	0.96	0.92
183	0.85	0.31	0.15	0.16	0.77	0.501	0.16
184	0.501	0.61	0.2	0.71	0.92	0.79	0.34
185	0.12	0.14	0.501	0.06	0.86	0.07	0.08
186	0.3	0.95	0.46	0.37	0.64	0.71	0.46
187	0.82	0.4	0.11	0.82	0.77	0.18	0.8
188	0.95	0.35	0.93	0.94	0.43	0.97	0.92
189	0.88	0.23	0.95	0.82	0.11	0.96	0.8
190	0.68	0.7	0.98	0.65	0.92	0.13	0.96
191	0.68	0.501	0.75	0.57	0.23	0.24	0.38
192	0.82	0.31	0.29	0.96	0.501	0.71	0.46
193	0.56	0.95	0.68	0.77	0.86	0.9	0.63
194	0.62	0.61	0.29	0.25	0.501	0.24	0.18
195	0.85	0.31	0.68	0.77	0.18	0.501	0.24
196	0.85	0.78	0.87	0.37	0.86	0.13	0.46
197	0.92	0.14	0.41	0.92	0.86	0.85	0.24
198	0.08	0.05	0.05	0.25	0.14	0.03	0.07
199	0.97	0.61	0.05	0.37	0.18	0.501	0.501
200	0.92	0.99	0.501	0.501	0.501	0.85	0.501
201	0.62	0.27	0.93	0.501	0.77	0.9	0.27
202	0.82	0.97	0.75	0.92	0.05	0.85	0.87
203	0.3	0.4	0.59	0.57	0.06	0.41	0.75
